# Supplementary material for: The Genotoxic Stress Sensor ZBP1 Drives Tau Pathology
Source: Cells. 2026 Mar 26;15(7):591. doi: 10.3390/cells15070591 (PMC13072345; doi:10.3390/cells15070591)
Supplement: Supplementary file 1 [file cells-15-00591-s001.zip]

Archive with 1 entries (1 files):
- cells-4169467-supplementary.pdf
